# Supplementary material for: A Novel Signaling Pathway Required for Arabidopsis Endodermal Root Organization Shapes the Rhizosphere Microbiome
Source: Plant Cell Physiol. 2021 Jan 22;62(2):248–61. doi: 10.1093/pcp/pcaa170 (PMC8112839; doi:10.1093/pcp/pcaa170)
Supplement: pcaa170_Supplementary_Data [file pcaa170_supplementary_data.zip]

Archive with 4 entries (4 files):
- Screen Shot 2021-01-21 at 12.48.40.png
- Supplementary_Table_1 (1).xlsx
- Supplementary_Table_2.xlsx
- Durr_et_al._Suppl_Info.docx
