# Supplementary material for: A Novel Signaling Pathway Required for Arabidopsis Endodermal Root Organization Shapes the Rhizosphere Microbiome
Source: Plant Cell Physiol. 2021 Jan 22;62(2):248–61. doi: 10.1093/pcp/pcaa170 (PMC8112839; doi:10.1093/pcp/pcaa170)
Supplement: pcaa170_Supplementary_Data [file pcaa170_supplementary_data.zip › Supplementary_Table_1 (1).xlsx]

## Sheet: 2015-10-15 candidates list 1.cs
Supplementary table S1. Differentially phosphorylated proteins in roots of erk1-3 mutants.
#	Max fold change	Highest mean condition	Lowest mean condition	Anova	Maximum CV	Score	Mass error (u)	Mass error (ppm)	Protein	Sequence	Variable modifications ([position] description)	Description	OT_150731_4	OT_150731_6	OT_150731_8	OT_150731_16	OT_150731_18	OT_150731_20
166	1.40215	KINASE	WT	0.0233274	14.4565	0.997	-8.36e-08	-5.2e-05	AT4G12770.1	FENVFSSISSSPTK	[11] Phospho (+79.97)	| Symbols: | Chaperone DnaJ-domain superfamily protein | chr4:7506736-7511408 REVERSE LENGTH=891 [AT4G12770.1,AT4G12770.2]	2	2	1	2	2	2
460	2.76463	KINASE	WT	0.0101002	39.4818	0.997	-2.47e-06	-0.000583157	AT1G20693.1	LEEGPKEDEESDKSVSEVNDEDDAEDGSEEEEDDD	[11] Phospho (+79.97)|[14] Phospho (+79.97)|[16] Phospho (+79.97)|[28] Phospho (+79.97)	| Symbols: HMGB2, HMG BETA 1, NFD2, NFD02 | high mobility group B2 | chr1:7177282-7178487 FORWARD LENGTH=144 [AT1G20693.1,AT1G20696.1]	0	1	0	1	1	0
493	2.08597	KINASE	WT	0.000614665	11.034	0.997	-1.15e-06	-0.000734168	AT1G11360.1	KSPTVVTVQPSSPR	[12] Phospho (+79.97)	| Symbols: | Adenine nucleotide alpha hydrolases-like superfamily protein | chr1:3822171-3822899 REVERSE LENGTH=242 [AT1G11360.1,AT1G11360.2,AT1G11360.3,AT1G11360.4]	1	2	2	2	2	2
662	1.45563	KINASE	WT	0.0231031	15.8746	0.997	-2.39e-06	-0.00150841	AT4G11740.1	AQPRPPSPSLTAQR	[7] Phospho (+79.97)	| Symbols: SAY1 | Ubiquitin-like superfamily protein | chr4:7071955-7075256 FORWARD LENGTH=564	1	2	1	1	2	1
749	1.74985	KINASE	WT	0.0143919	16.7487	0.997	-1.57e-06	-0.00107883	AT1G19870.1	KVSNPSFIAAQSK	[3] Phospho (+79.97)	| Symbols: iqd32 | IQ-domain 32 | chr1:6895400-6898539 REVERSE LENGTH=794	2	2	3	3	4	4
840	1.01728	KINASE	WT	0.821153	24.3034	0.997	-1.73e-06	-0.00144168	AT1G80180.1	VSPAVDPPSPR	[9] Phospho (+79.97)	| Symbols: | unknown protein; FUNCTIONS IN: molecular_function unknown; INVOLVED IN: biological_process unknown; LOCATED IN: plasma membrane; EXPRESSED IN: 21 plant structures; EXPRESSED DURING: 10 growth stages; BEST Arabidopsis thaliana protein m	1	1	1	1	1	1
879	1.9793	KINASE	WT	0.00570201	16.9246	0.997	-1.5e-06	-0.000962313	AT1G11360.1	KSPTVVTVQPSSPR	[12] Phospho (+79.97)	| Symbols: | Adenine nucleotide alpha hydrolases-like superfamily protein | chr1:3822171-3822899 REVERSE LENGTH=242 [AT1G11360.1,AT1G11360.2,AT1G11360.3,AT1G11360.4]	1	2	2	1	1	1
921	1.83927	KINASE	WT	0.247263	51.8481	0.997	-1.33e-06	-0.000649065	AT5G38640.1	VAVAGAAASAVSPSSFSYSSR	[12] Phospho (+79.97)	| Symbols: | NagB/RpiA/CoA transferase-like superfamily protein | chr5:15468020-15470674 REVERSE LENGTH=642	1	0	1	1	1	1
1013	1.48508	KINASE	WT	0.00980707	11.7425	0.997	-1.16e-06	-0.00102633	AT2G16485.1	AIAPPELSPR	[8] Phospho (+79.97)	| Symbols: | nucleic acid binding;zinc ion binding;DNA binding | chr2:7137269-7145222 REVERSE LENGTH=1773	1	1	1	1	1	1
1055	1.05053	KINASE	WT	0.663207	24.8123	0.997	-1.71e-06	-0.000839976	AT4G35890.1	GESEPIAAAAAVAGPSSPQSR	[17] Phospho (+79.97)	| Symbols: | winged-helix DNA-binding transcription factor family protein | chr4:16997433-17000410 FORWARD LENGTH=523	1	1	1	1	1	1
1150	2.04368	KINASE	WT	0.0026464	16.5898	0.997	-2.39e-06	-0.0013688	AT4G35890.1	ISGNHGSPTASVAQSPR	[15] Phospho (+79.97)	| Symbols: | winged-helix DNA-binding transcription factor family protein | chr4:16997433-17000410 FORWARD LENGTH=523	2	2	2	2	3	2
1304	2.42022	KINASE	WT	0.000729283	13.4753	0.996	-8.51e-07	-0.000750121	AT1G28330.1	ITTQPINIR	[3] Phospho (+79.97)	| Symbols: DRM1, DYL1 | dormancy-associated protein-like 1 | chr1:9934252-9935216 REVERSE LENGTH=122 [AT1G28330.1,AT1G28330.2,AT1G28330.3,AT1G28330.4,AT1G28330.5]	2	1	1	1	1	1
1342	1.64469	KINASE	WT	0.0229745	23.404	0.99	-5.51e-07	-0.000579335	AT3G56850.1	QGSLTLPR	[3] Phospho (+79.97)	| Symbols: AREB3, DPBF3 | ABA-responsive element binding protein 3 | chr3:21046554-21047894 REVERSE LENGTH=297	1	1	1	1	1	1
1422	3.05156	KINASE	WT	0.0377019	72.5389	0.997	-1.02e-06	-0.000429624	AT1G47970.1	APEEDEEDSGDEDDDRPPKR	[9] Phospho (+79.97)	| Symbols: | unknown protein; FUNCTIONS IN: molecular_function unknown; INVOLVED IN: biological_process unknown; LOCATED IN: cytosol; EXPRESSED IN: 21 plant structures; EXPRESSED DURING: 11 growth stages; Has 93717 Blast hits to 40765 proteins in 1891 species: Archae - 1046; Bacteria - 16276; Metazoa - 26677; Fungi - 16127; Plants - 6028; Viruses - 1519; Other Eukaryotes - 26044 (source: NCBI BLi…	0	1	1	0	2	1
1534	1.79263	KINASE	WT	0.00324279	15.097	0.997	-1.17e-06	-0.000720689	AT4G00752.1	YSLDNNPSSVLSPR	[12] Phospho (+79.97)	| Symbols: | UBX domain-containing protein | chr4:317771-320793 REVERSE LENGTH=469	1	1	1	1	1	1
1565	1.58241	KINASE	WT	0.019005	20.4458	0.997	-2.14e-06	-0.00117582	AT1G79280.1	RAPSPGGGSSTIVTLADR	[4] Phospho (+79.97)	| Symbols: NUA, AtTPR | nuclear pore anchor | chr1:29819176-29832809 REVERSE LENGTH=2093 [AT1G79280.1,AT1G79280.2,AT1G79280.3]	1	1	1	1	1	1
1741	1.49297	KINASE	WT	0.322083	60.5477	0.997	-3.47e-07	-0.000286816	AT5G16880.1	ISAGVSSMSFK	[8] Oxidation (+15.99)|[9] Phospho (+79.97)	| Symbols: | Target of Myb protein 1 | chr5:5549658-5551274 FORWARD LENGTH=407 [AT5G16880.1,AT5G16880.2,AT5G16880.3]	1	1	1	1	1	1
1751	1.31824	KINASE	WT	0.0235468	12.4126	0.997	-1.15e-06	-0.00101261	AT1G08800.1	ALLTQISASR	[7] Phospho (+79.97)	| Symbols: | Protein of unknown function, DUF593 | chr1:2813578-2817078 REVERSE LENGTH=1113 [AT1G08800.1,AT1G08800.2]	1	1	1	1	1	1
1815	2.99297	KINASE	WT	0.0368545	77.3564	0.997	-2.42e-06	-0.000955769	AT1G47970.1	RAPEEDEEDSGDEDDDRPPKR	[10] Phospho (+79.97)	| Symbols: | unknown protein; FUNCTIONS IN: molecular_function unknown; INVOLVED IN: biological_process unknown; LOCATED IN: cytosol; EXPRESSED IN: 21 plant structures; EXPRESSED DURING: 11 growth stages; Has 93717 Blast hits to 40765 proteins in 1891 species: Archae - 1046; Bacteria - 16276; Metazoa - 26677; Fungi - 16127; Plants - 6028; Viruses - 1519; Other Eukaryotes - 26044 (source: NCBI BLi…	1	2	1	5	5	5
1880	1.55185	KINASE	WT	0.00157227	9.15674	0.997	-1.61e-06	-0.000864205	AT4G39680.1	VPEAQITNSATPTTTPR	[11] Phospho (+79.97)	| Symbols: | SAP domain-containing protein | chr4:18414604-18416938 REVERSE LENGTH=633 [AT4G39680.1,AT4G39680.2]	1	1	1	1	1	1
1886	1.663	KINASE	WT	0.0221726	25.9999	0.997	-8.53e-07	-0.000248654	AT5G46020.1	EAEYEEDVEEESEEESEEESEDEADVK	[12] Phospho (+79.97)|[16] Phospho (+79.97)|[20] Phospho (+79.97)	| Symbols: | CONTAINS InterPro DOMAIN/s: Casein kinase substrate, phosphoprotein PP28 (InterPro:IPR019380); Has 30201 Blast hits to 17322 proteins in 780 species: Archae - 12; Bacteria - 1396; Metazoa - 17338; Fungi - 3422; Plants - 5037; Viruses - 0; Other Eukaryotes - 2996 (source: NCBI BLink). | chr5:18663075-18664629 REVERSE LENGTH=164	1	0	0	1	1	0
1937	1.57161	KINASE	WT	0.0738795	24.6848	0.997	-6.23e-07	-0.000494013	AT4G28990.1	YAPANSPPLPR	[6] Phospho (+79.97)	| Symbols: | RNA-binding protein-related | chr4:14291205-14293018 FORWARD LENGTH=347 [AT4G28990.1,AT4G28990.2]	1	1	1	1	1	1
1973	2.97186	KINASE	WT	0.0320757	71.1898	0.997	-2.08e-06	-0.000820519	AT1G47970.1	RAPEEDEEDSGDEDDDRPPKR	[10] Phospho (+79.97)	| Symbols: | unknown protein; FUNCTIONS IN: molecular_function unknown; INVOLVED IN: biological_process unknown; LOCATED IN: cytosol; EXPRESSED IN: 21 plant structures; EXPRESSED DURING: 11 growth stages; Has 93717 Blast hits to 40765 proteins in 1891 species: Archae - 1046; Bacteria - 16276; Metazoa - 26677; Fungi - 16127; Plants - 6028; Viruses - 1519; Other Eukaryotes - 26044 (source: NCBI BLi…	2	4	1	4	4	4
1990	1.69447	KINASE	WT	0.0216061	24.7598	0.997	-2.73e-06	-0.00187346	AT1G19870.1	KVSNPSFIAAQSK	[3] Phospho (+79.97)	| Symbols: iqd32 | IQ-domain 32 | chr1:6895400-6898539 REVERSE LENGTH=794	1	2	1	1	1	0
2003	2.19585	KINASE	WT	0.0343826	45.7309	0.997	-1.92e-06	-0.000921669	AT4G38550.1	EQIEDFYEQDDDVTPR	[14] Phospho (+79.97)	| Symbols: | Arabidopsis phospholipase-like protein (PEARLI 4) family | chr4:18025886-18028546 FORWARD LENGTH=612	1	1	1	2	1	2
2022	1.78772	KINASE	WT	0.0224894	23.8509	0.997	-5.7e-07	-0.0005144	AT3G45190.1	SPPVPSLFGK	[1] Phospho (+79.97)	| Symbols: | SIT4 phosphatase-associated family protein | chr3:16541994-16548161 REVERSE LENGTH=789	1	1	1	1	1	1
2100	1.32705	KINASE	WT	0.0341442	16.0696	0.997	-1.51e-06	-0.0010768	AT3G50350.2	VVACTVNQSPPR	[4] Carbamidomethyl (+57.02)|[9] Phospho (+79.97)	| Symbols: | Protein of unknown function (DUF1685) | chr3:18672164-18673665 FORWARD LENGTH=171	1	1	1	2	1	1
2196	1.58536	KINASE	WT	0.00919359	14.6149	0.997	-1.54e-06	-0.00147506	AT2G29210.1	LPSPPVAQR	[3] Phospho (+79.97)	| Symbols: | splicing factor PWI domain-containing protein | chr2:12558156-12562168 FORWARD LENGTH=878	1	1	1	1	1	1
2271	1.28992	KINASE	WT	0.089844	16.9632	0.997	2.36e-08	1.56e-05	AT1G53165.1	EFSSNANFSPLAR	[4] Phospho (+79.97)	| Symbols: ATMAP4K ALPHA1 | Protein kinase superfamily protein | chr1:19814386-19819233 FORWARD LENGTH=680 [AT1G53165.1,AT1G53165.2]	1	1	1	1	1	1
2273	1.14373	KINASE	WT	0.0119309	3.93055	0.997	-1.08e-06	-0.00108346	AT1G56080.1	ILSTAASPR	[7] Phospho (+79.97)	| Symbols: | unknown protein; FUNCTIONS IN: molecular_function unknown; INVOLVED IN: biological_process unknown; LOCATED IN: plasma membrane; EXPRESSED IN: 12 plant structures; EXPRESSED DURING: 6 growth stages; BEST Arabidopsis thaliana protein ma	1	1	1	1	1	1
2490	1.3489	KINASE	WT	0.40081	69.9652	0.997	-1.1e-06	-0.00114184	AT2G34680.1	SVPVSPGSR	[5] Phospho (+79.97)	| Symbols: AIR9 | Outer arm dynein light chain 1 protein | chr2:14616947-14628300 REVERSE LENGTH=1708	1	1	1	1	1	1
2627	2.46175	KINASE	WT	0.00059548	12.6036	0.997	-7.95e-08	-7.33e-05	AT4G04210.1	RVSFQGVGR	[3] Phospho (+79.97)	| Symbols: PUX4 | plant UBX domain containing protein 4 | chr4:2030391-2031670 FORWARD LENGTH=303	1	1	1	1	1	1
2647	2.74382	KINASE	WT	0.00037315	14.8741	0.997	-2.84e-07	-0.000225204	AT1G28330.1	KITTQPINIR	[4] Phospho (+79.97)	| Symbols: DRM1, DYL1 | dormancy-associated protein-like 1 | chr1:9934252-9935216 REVERSE LENGTH=122 [AT1G28330.1,AT1G28330.2,AT1G28330.3,AT1G28330.4,AT1G28330.5]	0	0	0	1	0	1
2722	1.24878	KINASE	WT	0.39686	53.2912	0.997	5.13e-09	3.98e-06	AT2G32240.1	DIDLSFSSPTK	[10] Phospho (+79.97)	| Symbols: | FUNCTIONS IN: molecular_function unknown; INVOLVED IN: response to cadmium ion; LOCATED IN: plasma membrane; EXPRESSED IN: 25 plant structures; EXPRESSED DURING: 13 growth stages; CONTAINS InterPro DOMAIN/s: Prefoldin (InterPro:IPR0090	0	0	0	0	0	0
2806	2.21884	KINASE	WT	0.00307759	17.7542	0.997	-1.34e-06	-0.000768932	AT4G35890.1	ISGNHGSPTASVAQSPR	[15] Phospho (+79.97)	| Symbols: | winged-helix DNA-binding transcription factor family protein | chr4:16997433-17000410 FORWARD LENGTH=523	1	2	2	2	1	2
2858	15.8573	KINASE	WT	0.00213201	52.5193	0.997	-1.91e-06	-0.00122562	AT4G26130.1	TTSIGDGGEEGVDDK	[3] Phospho (+79.97)	| Symbols: | unknown protein; FUNCTIONS IN: molecular_function unknown; INVOLVED IN: biological_process unknown; LOCATED IN: endomembrane system; EXPRESSED IN: 23 plant structures; EXPRESSED DURING: 13 growth stages; BEST Arabidopsis thaliana prote	0	1	1	1	1	1
3051	1.20808	KINASE	WT	0.954267	70.1304	0.997	-1.09e-06	-0.000568455	AT3G15040.1	SLAQSSLLSCSVLEGAGR	[10] Carbamidomethyl (+57.02)|[11] Phospho (+79.97)	| Symbols: | Protein of unknown function, DUF584 | chr3:5065445-5066176 REVERSE LENGTH=243	1	1	1	1	1	1
3055	1.54618	KINASE	WT	0.219508	52.5893	0.997	-7.62e-07	-0.000494041	AT5G38640.1	RDFPDGSTTASPGR	[11] Phospho (+79.97)	| Symbols: | NagB/RpiA/CoA transferase-like superfamily protein | chr5:15468020-15470674 REVERSE LENGTH=642	0	1	1	1	1	1
3066	1.94894	KINASE	WT	0.000399805	10.2746	0.997	-1.2e-06	-0.00078234	AT3G60240.2	QVLQGPSATVNSPR	[12] Phospho (+79.97)	| Symbols: EIF4G, CUM2 | eukaryotic translation initiation factor 4G | chr3:22261842-22268295 FORWARD LENGTH=1723 [AT3G60240.2,AT3G60240.3]	1	1	1	1	1	1
3129	1.44885	KINASE	WT	0.0398296	18.1267	0.997	-1.19e-06	-0.000941662	AT2G35880.1	SSVGSASGFSFR	[1] Phospho (+79.97)	| Symbols: | TPX2 (targeting protein for Xklp2) protein family | chr2:15063204-15065259 REVERSE LENGTH=432	1	1	0	1	1	1
3153	1.59078	KINASE	WT	0.00136157	8.84695	0.997	-1.31e-06	-0.000962306	AT4G25880.1	LSPGSQSLADFR	[2] Phospho (+79.97)	| Symbols: APUM6, PUM6 | pumilio 6 | chr4:13155518-13159078 FORWARD LENGTH=861	1	1	1	1	1	1
3232	1.18546	KINASE	WT	0.192917	16.4728	0.997	-1.81e-06	-0.00112989	AT5G43310.1	FSDSEPGSLSPLQR	[10] Phospho (+79.97)	| Symbols: | COP1-interacting protein-related | chr5:17379735-17385387 REVERSE LENGTH=1237 [AT5G43310.1,AT5G43310.2,AT5G43310.3,AT5G43310.4]	1	1	1	1	1	1
3241	2.76689	KINASE	WT	0.0551229	73.4371	0.997	-1.32e-06	-0.000618031	AT5G64160.1	AFGDYDNSDEDGDNDVRR	[8] Phospho (+79.97)	| Symbols: | unknown protein; FUNCTIONS IN: molecular_function unknown; INVOLVED IN: biological_process unknown; LOCATED IN: cellular_component unknown; EXPRESSED IN: 24 plant structures; EXPRESSED DURING: 15 growth stages; Has 30201 Blast hits to 17322 proteins in 780 species: Archae - 12; Bacteria - 1396; Metazoa - 17338; Fungi - 3422; Plants - 5037; Viruses - 0; Other Eukaryotes - 2996 (source…	0	2	1	2	1	1
3242	1.66427	KINASE	WT	0.0145772	20.4794	0.997	-1.21e-08	-7.12e-06	AT1G09730.1	FTNPSPCNSPVLQR	[5] Phospho (+79.97)|[7] Carbamidomethyl (+57.02)	| Symbols: | Cysteine proteinases superfamily protein | chr1:3148017-3154236 REVERSE LENGTH=963 [AT1G09730.1,AT1G09730.2]	0	0	1	1	1	1
3471	1.7259	KINASE	WT	0.0376781	20.659	0.997	-6.55e-07	-0.000347305	AT5G03280.1	AAPTSNFTVGSDGPPSFR	[16] Phospho (+79.97)	| Symbols: EIN2, PIR2, CKR1, ERA3, ORE3, ORE2, ATEIN2 | NRAMP metal ion transporter family protein | chr5:788589-793066 FORWARD LENGTH=1294	1	1	1	1	1	1
3561	1.56192	KINASE	WT	0.241364	44.8665	0.997	-1.74e-07	-0.000137801	AT1G76850.1	VALTSLQSLPR	[8] Phospho (+79.97)	| Symbols: SEC5A | exocyst complex component sec5 | chr1:28848013-28854282 FORWARD LENGTH=1090	1	1	1	1	1	1
3605	1.64801	KINASE	WT	0.0224528	21.3568	0.997	-1.37e-06	-0.00125295	AT2G34680.1	KSVPVSPGSR	[6] Phospho (+79.97)	| Symbols: AIR9 | Outer arm dynein light chain 1 protein | chr2:14616947-14628300 REVERSE LENGTH=1708	1	1	1	1	1	1
3672	1.45996	KINASE	WT	0.0241755	17.8879	0.997	-1.92e-06	-0.00136347	AT1G72390.1	LSAGGPPQSPLSSK	[9] Phospho (+79.97)	| Symbols: | CONTAINS InterPro DOMAIN/s: Spt20 family (InterPro:IPR021950); Has 8778 Blast hits to 7244 proteins in 477 species: Archae - 6; Bacteria - 326; Metazoa - 4198; Fungi - 1506; Plants - 923; Viruses - 22; Other Eukaryotes - 1797 (source: NCBI BLink). | chr1:27245455-27251218 FORWARD LENGTH=1325	1	1	1	1	1	1
3717	2.2204	KINASE	WT	0.14171	46.4146	0.997	-8.06e-08	-3.93e-05	AT5G38640.1	VAVAGAAASAVSPSSFSYSSR	[12] Phospho (+79.97)	| Symbols: | NagB/RpiA/CoA transferase-like superfamily protein | chr5:15468020-15470674 REVERSE LENGTH=642	1	1	1	1	1	1
3769	1.94651	KINASE	WT	0.0276433	31.8934	0.997	-4.02e-07	-0.000180935	AT3G21710.1	ICEDDSLEDTASSPVNSPK	[2] Carbamidomethyl (+57.02)|[13] Phospho (+79.97)|[17] Phospho (+79.97)	| Symbols: | unknown protein; Has 42 Blast hits to 42 proteins in 10 species: Archae - 0; Bacteria - 0; Metazoa - 0; Fungi - 0; Plants - 42; Viruses - 0; Other Eukaryotes - 0 (source: NCBI BLink). | chr3:7648380-7649138 FORWARD LENGTH=175 [AT3G21710.1,AT3G21710.2]	0	1	1	1	1	1
4044	1.56094	KINASE	WT	0.00849188	13.8511	0.997	-1.89e-06	-0.00148498	AT5G14720.1	FKVTSADLSPK	[9] Phospho (+79.97)	| Symbols: | Protein kinase superfamily protein | chr5:4748212-4752642 REVERSE LENGTH=674	1	1	1	1	1	1
4045	1.45795	KINASE	WT	0.0184486	13.0399	0.997	-1.59e-06	-0.000811381	AT4G01290.1	NVEKVEEIRSPQTINK	[13] Phospho (+79.97)	| Symbols: | unknown protein; FUNCTIONS IN: molecular_function unknown; INVOLVED IN: biological_process unknown; LOCATED IN: cellular_component unknown; EXPRESSED IN: 24 plant structures; EXPRESSED DURING: 15 growth stages; Has 1744 Blast hits to 1308 proteins in 219 species: Archae - 0; Bacteria - 241; Metazoa - 793; Fungi - 253; Plants - 108; Viruses - 0; Other Eukaryotes - 349 (source: NCBI BL…	0	1	0	0	0	0
4304	2.0855	KINASE	WT	0.0184764	27.6804	0.997	-3.81e-08	-1.2e-05	AT5G65910.1	LDEEDEDDDKHLNQQPSESVSDSQSPR	[23] Phospho (+79.97)	| Symbols: | BSD domain-containing protein | chr5:26361592-26363341 REVERSE LENGTH=432	1	0	1	1	0	1
4423	2.78778	KINASE	WT	0.0336296	54.1108	0.997	-2.26e-07	-0.000102028	AT1G52380.1	DNPGLDDDDDSAELESGTFK	[11] Phospho (+79.97)	| Symbols: | NUP50 (Nucleoporin 50 kDa) protein | chr1:19509979-19511301 FORWARD LENGTH=440	1	1	1	1	1	1
4463	1.88026	KINASE	WT	0.0448134	32.1429	0.997	-3.87e-08	-1.83e-05	AT3G51880.1	SEINDEDEASGEEELLEK	[10] Phospho (+79.97)	| Symbols: HMGB1, NFD1 | high mobility group B1 | chr3:19247241-19248491 REVERSE LENGTH=178 [AT3G51880.1,AT3G51880.3]	1	1	1	1	1	1
4565	2.7067	KINASE	WT	0.00814311	27.2274	0.997	-2.12e-07	-0.000182265	AT5G47910.1	GAFSGPLGRPK	[4] Phospho (+79.97)	| Symbols: RBOHD, ATRBOHD | respiratory burst oxidase homologue D | chr5:19397585-19401768 FORWARD LENGTH=921	1	1	1	1	2	1
4986	2.34708	KINASE	WT	0.00732475	23.7288	0.997	-4.55e-07	-0.000288842	AT3G50370.1	NPLSPNSGQANLKR	[4] Phospho (+79.97)	| Symbols: | unknown protein; FUNCTIONS IN: molecular_function unknown; INVOLVED IN: biological_process unknown; LOCATED IN: cellular_component unknown; EXPRESSED IN: 26 plant structures; EXPRESSED DURING: 15 growth stages; Has 27734 Blast hits to 16708 proteins in 1259 species: Archae - 81; Bacteria - 3434; Metazoa - 10876; Fungi - 2514; Plants - 987; Viruses - 212; Other Eukaryotes - 9630 (sour…	0	0	0	1	0	0
4992	1.99651	KINASE	WT	0.0442581	35.3681	0.997	-2.19e-06	-0.000838885	AT1G17210.1	ADSVEGTVVDRDGDEVNDDSAGPSK	[24] Phospho (+79.97)	| Symbols: ATILP1, ILP1 | IAP-like protein 1 | chr1:5880502-5884657 REVERSE LENGTH=958	0	0	0	0	0	1
5154	1.89725	KINASE	WT	0.00557865	18.1828	0.997	-1.25e-06	-0.00101672	AT5G38640.1	LNSSDTFPLR	[3] Phospho (+79.97)	| Symbols: | NagB/RpiA/CoA transferase-like superfamily protein | chr5:15468020-15470674 REVERSE LENGTH=642	1	0	0	0	0	1
5173	1.5084	KINASE	WT	0.0361369	20.192	0.996	2.39e-08	1.77e-05	AT1G53570.1	AATITTRPTSPR	[9] Phospho (+79.97)	| Symbols: MAP3KA, MAPKKK3 | mitogen-activated protein kinase kinase kinase 3 | chr1:19987391-19990733 FORWARD LENGTH=609 [AT1G53570.1,AT1G53570.2,AT1G53570.3,AT1G53570.4,AT1G53570.5]	0	0	0	1	1	1
5274	2.33459	KINASE	WT	0.0116377	25.8732	0.997	-3.63e-07	-0.000217521	AT2G34680.1	VSSPSAGSSPSVSSSIR	[3] Phospho (+79.97)	| Symbols: AIR9 | Outer arm dynein light chain 1 protein | chr2:14616947-14628300 REVERSE LENGTH=1708	0	0	0	0	1	1
5754	3.51962	KINASE	WT	0.317288	114.627	0.997	-2.34e-06	-0.00057139	AT5G19900.1	LRADGNELEPYEEDDEDEGGSSESDVEEHVEVER	[11] Phospho (+79.97)|[21] Phospho (+79.97)|[24] Phospho (+79.97)	| Symbols: | PRLI-interacting factor, putative | chr5:6728561-6730045 REVERSE LENGTH=494	0	0	0	0	0	0
5761	2.29015	KINASE	WT	0.0134318	23.7991	0.982	-8.41e-07	-0.000420788	AT1G15280.1	ATSEAEYESDPEELNR	[2] Phospho (+79.97)|[9] Phospho (+79.97)	| Symbols: | CASC3/Barentsz eIF4AIII binding | chr1:5252538-5256214 FORWARD LENGTH=584 [AT1G15280.1,AT1G15280.2]	0	0	0	0	0	0
5821	3.84548	KINASE	WT	0.00786152	35.1647	0.997	-1.82e-06	-0.00128502	AT1G17440.1	QMSGITSPNSFR	[2] Oxidation (+15.99)|[7] Phospho (+79.97)	| Symbols: EER4, TAF12B | Transcription initiation factor TFIID subunit A | chr1:5984407-5987663 REVERSE LENGTH=683 [AT1G17440.1,AT1G17440.2]	0	0	0	0	0	1
5831	2.24166	KINASE	WT	0.0341191	41.1391	0.997	-1.57e-07	-6.2e-05	AT2G27090.1	EESRDSDDDEFDEPTSDTLVR	[3] Phospho (+79.97)	| Symbols: | Protein of unknown function (DUF630 and DUF632) | chr2:11567691-11570345 REVERSE LENGTH=743	0	0	1	1	1	1
5869	1.88504	KINASE	WT	0.000868943	11.9914	0.997	-8.56e-07	-0.000604105	AT3G06290.1	ATSPPATSHILSR	[3] Phospho (+79.97)	| Symbols: | SAC3/GANP/Nin1/mts3/eIF-3 p25 family | chr3:1899123-1907297 REVERSE LENGTH=1697	0	1	1	1	1	1
5872	1.26673	KINASE	WT	0.232472	26.1323	0.997	-1.67e-06	-0.00120804	AT4G34860.1	SLTELTGSPQLR	[8] Phospho (+79.97)	| Symbols: | Plant neutral invertase family protein | chr4:16609955-16612019 REVERSE LENGTH=571 [AT4G34860.1,AT4G34860.2]	1	1	1	1	1	1
6135	2.961	KINASE	WT	0.0852658	62.117	0.997	-9.51e-07	-0.000503992	AT5G42950.1	MTTSSHPPPSPVPTTQK	[1] Oxidation (+15.99)|[3] Phospho (+79.97)	| Symbols: | GYF domain-containing protein | chr5:17224436-17231044 FORWARD LENGTH=1714	0	0	0	0	0	1
6197	5.62857	KINASE	WT	0.00335107	49.1691	---	-0.000331938	-0.0784102	AT1G20693.1	LEEGPKEDEESDKSVSEVNDEDDAEDGSEEEEDDD	[11] Phospho (+79.97)|[14] Phospho (+79.97)|[16] Phospho (+79.97)|[28] Phospho (+79.97)	| Symbols: HMGB2, HMG BETA 1, NFD2, NFD02 | high mobility group B2 | chr1:7177282-7178487 FORWARD LENGTH=144 [AT1G20693.1,AT1G20696.1]	0	0	0	0	0	0
6387	1.23418	KINASE	WT	0.49762	46.1146	0.997	-2.5e-06	-0.00185176	AT3G08670.1	TSLPDRPISAGR	[9] Phospho (+79.97)	| Symbols: | unknown protein; BEST Arabidopsis thaliana protein match is: unknown protein (TAIR:AT3G51540.1); Has 48380 Blast hits to 29827 proteins in 1356 species: Archae - 46; Bacteria - 5589; Metazoa - 17361; Fungi - 13192; Plants - 2237; Virus	1	1	1	1	1	1
6448	3.12372	KINASE	WT	0.0485743	48.3711	0.997	-5.01e-07	-0.000359189	AT4G27430.1	DNDSEPEELLR	[4] Phospho (+79.97)	| Symbols: CIP7 | COP1-interacting protein 7 | chr4:13718817-13722736 FORWARD LENGTH=1058 [AT4G27430.1,AT4G27430.2]	1	1	2	1	1	1
6521	1.81562	KINASE	WT	0.0316956	26.6805	0.997	-1.69e-06	-0.00120309	AT4G05150.1	EVSTLSDPGSPR	[6] Phospho (+79.97)|[10] Phospho (+79.97)	| Symbols: | Octicosapeptide/Phox/Bem1p family protein | chr4:2660339-2662675 FORWARD LENGTH=477	1	1	0	1	0	1
6780	1.13645	KINASE	WT	0.456896	33.4302	0.997	-1.36e-06	-0.000565835	AT4G15410.1	LLSGEAVSSSPQQQQQEQPQR	[10] Phospho (+79.97)	| Symbols: PUX5 | serine/threonine protein phosphatase 2A 55 kDa regulatory subunit B prime gamma | chr4:8814868-8816596 FORWARD LENGTH=421	1	1	0	0	0	1
6788	1.23109	KINASE	WT	0.661322	64.359	0.997	-9.06e-07	-0.000647604	AT3G56850.1	ALGSMNLDELLK	[4] Phospho (+79.97)|[5] Oxidation (+15.99)	| Symbols: AREB3, DPBF3 | ABA-responsive element binding protein 3 | chr3:21046554-21047894 REVERSE LENGTH=297	0	1	1	1	1	1
6944	4.03988	KINASE	WT	0.0304144	77.9232	0.997	-5.84e-08	-2.6e-05	AT1G29370.1	ELDFQYSPFSAQQSMQSR	[7] Phospho (+79.97)|[15] Oxidation (+15.99)	| Symbols: | Kinase-related protein of unknown function (DUF1296) | chr1:10278080-10283024 REVERSE LENGTH=831	0	1	0	1	1	1
7061	4.06339	KINASE	WT	0.0261085	53.8488	0.997	-7.43e-07	-0.000323461	AT3G22380.1	ENATQHSETVGEDSPSTADSR	[14] Phospho (+79.97)	| Symbols: TIC | time for coffee | chr3:7913181-7918879 FORWARD LENGTH=1550 [AT3G22380.1,AT3G22380.2]	1	0	0	0	0	0
7297	2.97218	KINASE	WT	0.0125261	34.8759	0.997	-4.84e-07	-0.000211128	AT4G27430.1	HYSEDVGEVQASQEKPVSPK	[18] Phospho (+79.97)	| Symbols: CIP7 | COP1-interacting protein 7 | chr4:13718817-13722736 FORWARD LENGTH=1058 [AT4G27430.1,AT4G27430.2]	0	0	0	1	1	1
7518	1.54313	KINASE	WT	0.0309585	22.8357	0.997	-2.47e-07	-0.000198958	AT2G26570.1	FSGSPVSTGTPK	[10] Phospho (+79.97)	| Symbols: WEB1 | Plant protein of unknown function (DUF827) | chr2:11299565-11302076 FORWARD LENGTH=807	0	1	0	1	1	1
8370	1.39842	KINASE	WT	0.539947	60.2889	0.997	-4.47e-07	-0.000235987	AT1G72710.1	NSPIVSSEINKLSSPSR	[14] Phospho (+79.97)	| Symbols: CKL2 | casein kinase 1-like protein 2 | chr1:27372553-27376178 FORWARD LENGTH=465	0	0	0	0	0	0
8997	1.75476	KINASE	WT	0.0248382	26.9824	0.997	-7.96e-07	-0.00050493	AT5G44610.1	EVVAAVPVAETPSTK	[11] Phospho (+79.97)	| Symbols: MAP18, PCAP2 | microtubule-associated protein 18 | chr5:17993718-17994224 REVERSE LENGTH=168	1	0	0	1	1	1
9328	1.68605	KINASE	WT	0.086374	36.5464	0.997	-3.9e-07	-0.000197434	AT4G39680.1	DFSRSDSSVSEDGPKER	[3] Phospho (+79.97)	| Symbols: | SAP domain-containing protein | chr4:18414604-18416938 REVERSE LENGTH=633 [AT4G39680.1,AT4G39680.2]	0	0	0	0	0	0
9736	1.50801	KINASE	WT	0.00925863	11.1295	---	-0.00176722	-1.3084	AT1G53570.1	AATITTRPTSPR	[10] Phospho (+79.97)	| Symbols: MAP3KA, MAPKKK3 | mitogen-activated protein kinase kinase kinase 3 | chr1:19987391-19990733 FORWARD LENGTH=609 [AT1G53570.1,AT1G53570.2,AT1G53570.3,AT1G53570.4,AT1G53570.5]	0	0	0	0	0	0
10081	3.91769	KINASE	WT	0.0273628	75.678	0.997	-2.72e-06	-0.00158122	AT1G80930.1	DHRASDDDEEGEIR	[5] Phospho (+79.97)	| Symbols: | MIF4G domain-containing protein / MA3 domain-containing protein | chr1:30405774-30409499 REVERSE LENGTH=900	1	1	1	1	1	1
12648	3.2587	KINASE	WT	0.0386497	83.301	0.997	-9.51e-07	-0.000494417	AT3G56150.1	YLQSGSEDDDDTDTKR	[6] Phospho (+79.97)	| Symbols: EIF3C, ATEIF3C-1, EIF3C-1, ATTIF3C1, TIF3C1 | eukaryotic translation initiation factor 3C | chr3:20833790-20836820 REVERSE LENGTH=900 [AT3G56150.1,AT3G56150.2]	0	1	0	1	1	1
17855	7.95126	KINASE	WT	0.0482262	117.735	0.996	-2.99e-07	-0.000131507	AT1G53590.1	KEEFLIGSIEEESQSQSPR	[17] Phospho (+79.97)	| Symbols: NTMC2TYPE6.1, NTMC2T6.1 | Calcium-dependent lipid-binding (CaLB domain) family protein | chr1:19996556-20000127 FORWARD LENGTH=751	0	0	0	1	0	1
1004	1.04482	WT	KINASE	0.75401	28.8789	0.997	-1.5e-06	-0.000836007	AT3G07660.1	AVDSLPLPRPSSSEVR	[13] Phospho (+79.97)	| Symbols: | Kinase-related protein of unknown function (DUF1296) | chr3:2445275-2450372 REVERSE LENGTH=841	0	0	0	0	0	0
1021	1.15393	WT	KINASE	0.378566	17.2711	0.99	-1.14e-06	-0.00108346	AT4G04210.1	TLSDLNRR	[3] Phospho (+79.97)	| Symbols: PUX4 | plant UBX domain containing protein 4 | chr4:2030391-2031670 FORWARD LENGTH=303	1	0	0	0	0	1
1241	2.83454	WT	KINASE	0.107609	62.669	0.997	-1.46e-06	-0.000321704	AT5G13850.1	LEEQKIDLDKPEVEDDDDNDEDDSEDDDEAEGHDGEAGGR	[24] Phospho (+79.97)	| Symbols: NACA3 | nascent polypeptide-associated complex subunit alpha-like protein 3 | chr5:4471361-4472676 FORWARD LENGTH=204	1	1	1	1	0	1
1337	1.37697	WT	KINASE	0.350968	58.5452	0.997	-7.17e-07	-0.000300299	AT3G50370.1	VFEQQGIEAPSDDDDFIEVR	[11] Phospho (+79.97)	| Symbols: | unknown protein; FUNCTIONS IN: molecular_function unknown; INVOLVED IN: biological_process unknown; LOCATED IN: cellular_component unknown; EXPRESSED IN: 26 plant structures; EXPRESSED DURING: 15 growth stages; Has 27734 Blast hits to 16708 proteins in 1259 species: Archae - 81; Bacteria - 3434; Metazoa - 10876; Fungi - 2514; Plants - 987; Viruses - 212; Other Eukaryotes - 9630 (sour…	1	1	1	1	1	1
1477	1.15232	WT	KINASE	0.85968	53.8428	0.997	-1.9e-06	-0.00116211	AT2G37340.1	IIDGSPPPSPKLQK	[5] Phospho (+79.97)|[9] Phospho (+79.97)	| Symbols: RSZ33, ATRSZ33, RS2Z33, AT-RS2Z33 | arginine/serine-rich zinc knuckle-containing protein 33 | chr2:15670372-15672331 REVERSE LENGTH=290 [AT2G37340.1,AT2G37340.2,AT2G37340.3]	0	0	0	0	0	0
1936	2.59407	WT	KINASE	0.0610679	53.5102	0.997	-2.51e-06	-0.00153558	AT2G37340.1	IIDGSPPPSPKLQK	[5] Phospho (+79.97)|[9] Phospho (+79.97)	| Symbols: RSZ33, ATRSZ33, RS2Z33, AT-RS2Z33 | arginine/serine-rich zinc knuckle-containing protein 33 | chr2:15670372-15672331 REVERSE LENGTH=290 [AT2G37340.1,AT2G37340.2,AT2G37340.3]	0	0	0	0	0	0
2956	2.49286	WT	KINASE	0.027792	34.7224	0.997	-1.2e-06	-0.000844225	AT4G31700.1	SRLSSAAAKPSVTA	[4] Phospho (+79.97)	| Symbols: RPS6, RPS6A | ribosomal protein S6 | chr4:15346306-15347714 REVERSE LENGTH=250	0	0	0	0	0	0
3025	2.68522	WT	KINASE	0.153903	103.011	0.997	-6.2e-07	-0.000295287	AT3G54760.2	VQPYVVSLAEEDAAVCPSS	[16] Carbamidomethyl (+57.02)|[19] Phospho (+79.97)	| Symbols: | dentin sialophosphoprotein-related | chr3:20269659-20272037 REVERSE LENGTH=761	0	0	0	0	0	0
3237	1.275	WT	KINASE	0.909976	61.6798	0.997	-1.67e-06	-0.000714154	AT4G12770.1	ASVNSPTASQMDELDDFSIGR	[7] Phospho (+79.97)|[11] Oxidation (+15.99)	| Symbols: | Chaperone DnaJ-domain superfamily protein | chr4:7506736-7511408 REVERSE LENGTH=891 [AT4G12770.1,AT4G12770.2]	0	0	0	0	0	0
3882	1.03084	WT	KINASE	0.76439	66.053	0.997	-1.77e-06	-0.000756022	AT4G12770.1	ASVNSPTASQMDELDDFSIGR	[5] Phospho (+79.97)|[11] Oxidation (+15.99)	| Symbols: | Chaperone DnaJ-domain superfamily protein | chr4:7506736-7511408 REVERSE LENGTH=891 [AT4G12770.1,AT4G12770.2]	0	1	1	1	0	1
4065	1.97345	WT	KINASE	0.0488886	32.7236	0.997	-2.35e-06	-0.0008218	AT3G25070.1	IMNPNDPEYNSDSQSQAPPHPPSSR	[2] Oxidation (+15.99)|[13] Phospho (+79.97)	| Symbols: RIN4 | RPM1 interacting protein 4 | chr3:9132458-9133747 FORWARD LENGTH=211	0	0	0	0	1	0
4525	1.04894	WT	KINASE	0.926459	42.3934	0.997	-1.18e-06	-0.00104506	AT3G23090.1	TVVTAAPSFR	[8] Phospho (+79.97)	| Symbols: | TPX2 (targeting protein for Xklp2) protein family | chr3:8214533-8216983 REVERSE LENGTH=338 [AT3G23090.1,AT3G23090.2]	0	0	0	0	0	1
5177	2.78438	WT	KINASE	0.0339757	36.1473	0.997	-3.87e-07	-0.00024266	AT4G05150.1	ASSISSLLDSSVNR	[3] Phospho (+79.97)|[5] Phospho (+79.97)	| Symbols: | Octicosapeptide/Phox/Bem1p family protein | chr4:2660339-2662675 FORWARD LENGTH=477	0	0	0	0	1	1
5378	1.32305	WT	KINASE	0.293951	51.7269	0.997	-9.51e-07	-0.000582375	AT1G67230.1	DISPTAAGLGLPVTGGK	[3] Phospho (+79.97)	| Symbols: LINC1 | little nuclei1 | chr1:25151561-25156032 REVERSE LENGTH=1132	1	1	1	1	1	1
5479	2.1334	WT	KINASE	0.0425825	45.689	0.997	-1.88e-06	-0.00106601	AT5G62810.1	SASPPAAPADSSAPPHPK	[3] Phospho (+79.97)	| Symbols: PEX14, ATPEX14, PED2 | peroxin 14 | chr5:25220323-25223571 FORWARD LENGTH=507	1	1	1	1	1	1
5729	2.82151	WT	KINASE	0.131289	105.199	0.995	-1.68e-07	-7.98e-05	AT3G54760.2	VQPYVVSLAEEDAAVCPSS	[16] Carbamidomethyl (+57.02)|[19] Phospho (+79.97)	| Symbols: | dentin sialophosphoprotein-related | chr3:20269659-20272037 REVERSE LENGTH=761	0	0	0	0	0	0
5738	1.09641	WT	KINASE	0.657167	40.5684	0.997	-1.4e-07	-8.05e-05	AT4G13350.1	NYSPPSIDAVGPIPTK	[3] Phospho (+79.97)	| Symbols: | Regulator of Vps4 activity in the MVB pathway protein | chr1:12463102-12465911 REVERSE LENGTH=649 [AT1G34220.1,AT1G34220.2]	1	1	1	1	1	1
5791	1.32374	WT	KINASE	0.735289	56.4237	0.997	-1.44e-07	-4.24e-05	AT4G29440.1	YFFPSDTEDQGDDSKTQEESDAETPTGLK	[1] Phospho (+79.97)|[20] Phospho (+79.97)	| Symbols: | Regulator of Vps4 activity in the MVB pathway protein | chr4:14473942-14477721 REVERSE LENGTH=1090 [AT4G29440.1,AT4G29440.2]	1	1	0	0	0	0
6204	4.0578	WT	KINASE	0.021594	63.0924	0.997	4.52e-08	2.25e-05	AT2G38410.1	DSSSIAGSSSPIPATVSTGK	[9] Phospho (+79.97)|[10] Phospho (+79.97)	| Symbols: | ENTH/VHS/GAT family protein | chr2:16086912-16090047 REVERSE LENGTH=671	0	0	1	1	0	1
7067	1.19421	WT	KINASE	0.494523	63.4854	0.997	-1.06e-06	-0.000840694	AT4G26630.1	AVVAAKSSPPEK	[7] Phospho (+79.97)	| Symbols: | DEK domain-containing chromatin associated protein | chr4:13430873-13434877 REVERSE LENGTH=763 [AT4G26630.1,AT4G26630.2]	0	0	0	0	0	0
7174	4.87564	WT	KINASE	0.0408964	64.5415	0.997	-1.9e-06	-0.000705235	AT3G48050.1	LVDQCLESNDNSDGVVASPALPTK	[5] Carbamidomethyl (+57.02)|[12] Phospho (+79.97)|[18] Phospho (+79.97)	| Symbols: | BAH domain ;TFIIS helical bundle-like domain | chr3:17734270-17739412 REVERSE LENGTH=1613 [AT3G48050.1,AT3G48050.2]	1	0	0	0	0	0
7242	38.1635	WT	KINASE	0.000732719	63.8678	0.995	-2.33e-06	-0.0010261	AT1G53590.1	KEEFLIGSIEEESQSQSPR	[17] Phospho (+79.97)	| Symbols: NTMC2TYPE6.1, NTMC2T6.1 | Calcium-dependent lipid-binding (CaLB domain) family protein | chr1:19996556-20000127 FORWARD LENGTH=751	1	1	0	0	0	0
7463	102.921	WT	KINASE	0.000325801	50.995	0.997	-1.77e-06	-0.000773253	AT4G27430.1	HYSEDVGEVQASQEKPVSPK	[18] Phospho (+79.97)	| Symbols: CIP7 | COP1-interacting protein 7 | chr4:13718817-13722736 FORWARD LENGTH=1058 [AT4G27430.1,AT4G27430.2]	1	1	0	0	0	0
7874	6.37499	WT	KINASE	0.0100949	57.5867	0.997	4.66e-10	2.36e-07	AT1G20760.1	FDSINSSKDFGGPSLSR	[3] Phospho (+79.97)|[6] Phospho (+79.97)	| Symbols: | Calcium-binding EF hand family protein | chr1:7209515-7214773 FORWARD LENGTH=1019	1	1	1	0	0	0
9555	7.63762	WT	KINASE	0.0019834	36.565	0.991	-2.81e-06	-0.00143067	AT1G20760.1	FDSINSSKDFGGAAFSR	[3] Phospho (+79.97)|[6] Phospho (+79.97)	| Symbols: | Calcium-binding EF hand family protein | chr1:7209515-7214773 FORWARD LENGTH=1019	1	1	0	0	0	0
													Best peptide spectral counts
						Best peptide match							WT			KINASE
