# Supplementary material for: A Novel Signaling Pathway Required for Arabidopsis Endodermal Root Organization Shapes the Rhizosphere Microbiome
Source: Plant Cell Physiol. 2021 Jan 22;62(2):248–61. doi: 10.1093/pcp/pcaa170 (PMC8112839; doi:10.1093/pcp/pcaa170)
Supplement: pcaa170_Supplementary_Data [file pcaa170_supplementary_data.zip › Supplementary_Table_2.xlsx]

## Sheet: Sheet1
Supplementary table S2. Oligonucleotides used in the MYB36 chromatin immunoprecipitation quantitive PCR analysis.
ChIP amplicon No.	Primer Name	Sequence
1	At5g65530_C6-F	GAGCTCCTTGAAATGAATCACC
1	At5g65530_C6-R	CAGCTACACGGAGATGATGTGT
2	At5g65530_C5-F	GGAAACAGACGCTCTATCCACT
2	At5g65530_C5-R	CTCGGGTTGCCTAAAACTAATG
3	At5g65530_C3-F	CCGACAGAACTTGACATTGG
3	At5g65530_C3-R	TGGGTGAACTAAACCCCTTAAC
4	At5g65530_C2-F	ATACTCACGATCGCCTCACG
4	At5g65530_C2-R	TGGTCCCACCACTTAAGCTC
5	At5g65530_C1-F	CGACACGATAACCGGAAATAA
5	At5g65530_C1-R	CTTTGGTTTTGGTCCAGCAT
6	At5g65530_C4-F	ACGGGATTGTCGATGAGAAG
6	At5g65530_C4-R	ACTATGCTTTGCCGGCTATC
